# Supplementary material for: Determination of Mercury, Methylmercury and Selenium Concentrations in Elasmobranch Meat: Fish Consumption Safety
Source: Int J Environ Res Public Health. 2022 Jan 11;19(2):788. doi: 10.3390/ijerph19020788 (PMC8775502; doi:10.3390/ijerph19020788)
Supplement: Supplementary file 1 [file ijerph-19-00788-s001.zip]

Archive with 1 entries (1 files):
- ijerph-1526497-supplementary.pdf
